# Supplementary material for: Bioactive-Loaded Hydrogels Based on Bacterial Nanocellulose, Chitosan, and Poloxamer for Rebalancing Vaginal Microbiota
Source: Pharmaceuticals (Basel). 2023 Nov 30;16(12):1671. doi: 10.3390/ph16121671 (PMC10748236; doi:10.3390/ph16121671)
Supplement: Supplementary file 1 [file pharmaceuticals-16-01671-s001.zip]

Archive with 1 entries (1 files):
- pharmaceuticals-2709886-supplementary.pdf
